# Supplementary material for: Unbiased In Silico Analysis of Gene Expression Pinpoints Circulating miRNAs Targeting KIAA1324, a New Gene Drastically Downregulated in Ovarian Endometriosis
Source: Biomedicines. 2022 Aug 24;10(9):2065. doi: 10.3390/biomedicines10092065 (PMC9495942; doi:10.3390/biomedicines10092065)
Supplement: Supplementary file 1 [file biomedicines-10-02065-s001.zip]

Archive with 1 entries (1 files):
- biomedicines-1845100-supplementary.pdf
